# Supplementary material for: The Clinical and Genetic Features of Co-occurring Epilepsy and Autism Spectrum Disorder in Chinese Children
Source: Front Neurol. 2019 May 14;10:505. doi: 10.3389/fneur.2019.00505 (PMC6527735; doi:10.3389/fneur.2019.00505)
Supplement: Supplementary file 1 [file Data_Sheet_1.xlsx]

## Sheet: Table S1  gene and CNV
Patient number	Gender	Age (years)	Test	Gene	Variant	Mutation	Zygo	Inherit	Sanger	ACMG	Outcome
						type
P018	M	10.4	Panel	SCN1A	NM_001165963:exon21:c.4243T>C p.F1415L	Missense	Het	AD	Unknown	LP	Refractory
P029	M	8.5	WES	SCN1A	NM_001165963:exon8:c.1073C>T p.P358L	Missense	Het	AD	De novo	LP	Seizure remission
P036	M	8.6	WES	SCN1A	NM_001165963.1 exon4:c.484A>AC p.T162TP	Missense	Het	AD	De novo	LP	Refractory
P074	F	10.6	Panel	SCN1A	NM_001165963.1:exon14:c.2589+3A>T	Splicing cite	Het	AD	De novo	P	Refractory
P075	M	4	Panel	SCN1A	no detail information		Het	AD	De novo		Refractory
P098	F	1.5	WES	SCN1A	NM_001165963:exon4:c.524C>T p.A175V	Missense	Het	AD	De novo	LP	Refractory
P102	M	6.1	WES	SCN1A	NM_001165963:exon2:c.337_340delCCCT	Frameshift	Het	AD	De novo	LP	Refractory
P017	F	7.2	Panel	MECP2	NM_001110792:exon1:c.47_57delGCGAGGAGGAG	Frameshift	Het	XLD/XLR	Unknown	P	Refractory
P023	F	6.4	WES	MECP2	NM_004992.3:exon4:c.397C>T p.R133C	Missense	Het	XLD	De novo	LP	Seizure free
P027	F	10.2	WES	MECP2	NM_004992:exon4:c.916C>T p.R306C	Missense	Het	XLD	De novo	LP	Seizure free
P046	F	5	WES	MECP2	NM_004992.3: exon4:c.509C>T p.T170M	Missense	Het	XLD/XLR	De novo	LP	Seizure free
P050	F	3.8	WES	MECP2	NM_004992:exon4:c.763C>T p.R255X	Nonsense	Het	XLD/XLR	De novo	P	Seizure free
P014	F	5.4	WES	CACNA1A	NM_001127221:exon25:c.4046G>A(p.R1349Q)	Missense	Het	AD	De novo	P	Seizure remission
P021	M	2.8	WES	CACNA1A	NM_001127221:exon25:c.4070_4072delTCA	Nonframeshift	Het	AD	De novo	LP	Seizure remission
P025	M	6.5	WES	CACNA1H	NM_021098.2 c.4445G>A p.Arg1482Gln	Missense	Het	AD	Paternal	LP	Seizure remission
P069	M	4	Panel	CACNA1H	NM_021098:exon11:c.2542G>A p.G848S	Missense	Het	AD	Unknown	LP	Seizure remission
P051	M	4.9	WES	CACNA1D	NM_000720:exon37:c.4444G>C p.V1482L	Missense	Het	AD/AR	De novo	LP	Refractory
P045	M	3.7	WES	SCN2A	NM_021007:exon15:c.2558G>A p.R853Q	Missense	Het	AD	De novo	P	Dead
P101	M	3.5	WES	SCN2A	NM_021007:exon21:c.3961G>A p.E1321K	Missense	Het	AD	De novo	P	Seizure free
P058	M	13.5	WES	TSC1	no detail information					P	Seizure free
P061	M	5.4	Panel	TSC1	NM_000368.4:exon16:c.1530-1531delCA p.D510Efs*24	Frameshift	Het	AD	De novo	P	Seizure free
P001	M	8.8	WES	DYNC1H1	NM_001376 intro17:c.3960+1G>A	Splicing cite	Het	AD	De novo	LP	Seizure free
P003	F	7.3	WES	TPP1	NM_000391:exon11:c.C1424T p.S475L	Missense	Het	AR	Paternal	P	Refractory
				TPP1	NM_000391:exon7:c.688-1G>A	Splicing cite	Het	AR	Maternal	P
P007	F	6.6	WES	CNTNAP2	NM_014141:exon19:c.3046C>T p.R1016X	Nonsense	Hom	AR	Paternal/ maternal	P	Seizure free
P011	M	9.4	WES	STXBP1	NM_003165:exon18:c.1702G>A p.G568S	Missense	Het	AD	De novo	P	Seizure free
P019	M	2.8	WES	NF2	NM_000268:exon12:c.1126C>T p.R376W	Missense	Het	AD	De novo	LP	Seizure remission
P020	M	2.2	WES	BRWD3	NM_153252:exon18:c.1877-5T>C	Splicing cite	Hemi	XLR	Maternal	LP	Seizure free
P033	F	5.7	WES	CNNM2	NM_017649:exon1:c.154C>T p.L52F	Missense	Het	AD/AR	Unknown	VUS	Seizure free
P035	M	4.9	WES	CASK	NM_003688 c.1922G>A p.A641L	Missense	Hemi	XLD	Maternal	P	Seizure remission
P042	M	6.1	WES	EHMT1	NM_024757:c.1171-7T>C	Splicing cite	Het	AD	Paternala	LP	Seizure remission
P044	F	6.8	WES	WDR45	NM_007075:exon8:c.503G>A p.G168E	Missense	Het	X-linked	De novo	P	Seizure free
P077	F	3.5	WES	KCNQ2	NM_172107:exon17:c.2326delT	Frameshift	Het	AD	De novo	P	Seizure remission
P078	M	5.4	WES	DEPDC5	NM_001242896:exon33: c.331TC>T p.S1104L	Missense	Het	AD	Paternal	P	Seizure remission
P082	M	10.1	WES	GABRG2	NM_000816:exon8:c.968G>A p.R323Q	Missense	Het	AD	De novo	P	Refractory
P092	M	2	WES	RAB39B	NM_171998:exon2:c.473T>C p.I158T	Missense	Hemi	XLR	Maternal	LP	Refractory
P093	M	1.8	WES	HCFC1	NM_005334:exon17:c.2860G>A p.V954M	Missense	Hemi	X-linked	X-linked	LP	Refractory
P096	M	4	WES	PIGA	NM_002641.3 c.340A>T p.R114W	Missense	Hemi	X-linked	Maternal	LP	Seizure free
P097	M	6.1	WES	SLC6A1	NM_003042:exon14:c.1848-9A>G	Splicing cite	Het	AD	De novo	LP	Refractory
P103	F	2.5	WES	PCDH19	NM_001184880:exon2:c.2222C>T p.S741L	Missense	Het	X-linked	Paternal	LP	Refractory
P016	F	6.6	WES	X chromosome duplication							Refractory
P028	M	4.5	CNV	22q13.2-q13.33 7568kb deletion							Seizure remission
P031	F	5.1	CNV	15q11.3 dup 8.423Mb							Refractory
P066	M	2.8	WES+CNV	16p13.11 1.4Mb duplication							Seizure remission
P071	M	6.6	CNV	16p11.2 609kb deletion							Seizure free
P083	M	9.7	WES+CNV	17p12 1.3Mb deletion							Seizure remission
P087	M	16	WES+CNV	7q11.23 1.7Mb duplication							Refractory
P094	M	6	WES+CNV	2p13.2-p11.2 11.9Mb deletion							Seizure remission
