# Supplementary material for: The Clinical and Genetic Features of Co-occurring Epilepsy and Autism Spectrum Disorder in Chinese Children
Source: Front Neurol. 2019 May 14;10:505. doi: 10.3389/fneur.2019.00505 (PMC6527735; doi:10.3389/fneur.2019.00505)
Supplement: Supplementary file 2 [file Data_Sheet_2.xlsx]

## Sheet: Table S2 molecular function
Molecular function	No. of genes in the data set	No. of genes in the background data set	Percentage of genes	Fold Enrichment	Uncorrected p-value (Hypergeometric test)	Corrected p-value (Bonferroni method)	Corrected p-value (BH method)	Storey and Tibshirani method q-value	Genes mapped from input data set
Voltage-gated ion channel activity	6	130	24	37.7013	2.05601e-08	3.28962e-07	3.28962e-07	4.35204e-08	SCN1A,CACNA1A,CACNA1H,CACNA1D,SCN2A,KCNQ2
Extracellular ligand-gated ion channel activity	1	41	4	36.3474	0.0557069	0.89131	0.445655	0.0461183	GABRG2
Methyltransferase activity	1	59	4	25.4884	0.0792111	1	0.422459	0.0461183	EHMT1
Cell adhesion molecule activity	2	355	8	6.22653	0.0871496	1	0.348598	0.0461183	CNTNAP2,PCDH19
Serine-type peptidase activity	1	97	4	15.6303	0.127001	1	0.406402	0.0508017	TPP1
ATPase activity	1	111	4	13.6809	0.144	1	0.383999	0.0508017	DYNC1H1
Structural constituent of cytoskeleton	1	136	4	11.1889	0.173568	1	0.396726	0.0513963	NF2
Transferase activity	1	154	4	9.89165	0.194247	1	0.388494	0.0513963	PIGA
